# Supplementary material for: Clinical and Biomarker Predictors of Adverse Left Ventricular Remodeling After First STEMI: Insights into Phenotype Variability Using CMR
Source: Pharmaceuticals (Basel). 2026 May 19;19(5):794. doi: 10.3390/ph19050794 (PMC13209677; doi:10.3390/ph19050794)
Supplement: Supplementary file 1 [file pharmaceuticals-19-00794-s001.zip]

Archive with 1 entries (1 files):
- pharmaceuticals-4294010-supplementary.pdf
